# Supplementary material for: Vaccination: Adherence and Hesitancy among Pregnant Women for COVID-19, Pertussis, and Influenza Vaccines
Source: Vaccines (Basel). 2024 Apr 17;12(4):427. doi: 10.3390/vaccines12040427 (PMC11054588; doi:10.3390/vaccines12040427)
Supplement: Supplementary file 1 [file vaccines-12-00427-s001.zip]

Archive with 1 entries (1 files):
- vaccines-2903483-supplementary.pdf
